# Supplementary material for: Influence of Deposition Method on the Structural and Optical Properties of Ge2Sb2Te5
Source: Materials (Basel). 2021 Jun 30;14(13):3663. doi: 10.3390/ma14133663 (PMC8269865; doi:10.3390/ma14133663)
Supplement: Supplementary file 1 [file materials-14-03663-s001.zip]

Archive with 1 entries (1 files):
- materials-1277367-supplementary.pdf
